# Supplementary material for: Weak Iron Oxidation by Sulfobacillus thermosulfidooxidans Maintains a Favorable Redox Potential for Chalcopyrite Bioleaching
Source: Front Microbiol. 2018 Dec 12;9:3059. doi: 10.3389/fmicb.2018.03059 (PMC6315122; doi:10.3389/fmicb.2018.03059)
Supplement: Supplementary file 2 [file Data_Sheet_2.xls]

## Sheet: Sysmetex-Chalkopyrite-Analysis
OES Multi element analysis
	Dilutionfactor	100
	Line	Al	As	Ba	Be	Ca	Cd	Co	Cr	Cu	Fe	Mg	Mn	Ni	Pb	Sr	V	Zn		Sulfate (measured externally)
	WLength	256.798	189.042	455.403	313.042	317.933	226.502	228.616	267.716	324.754	271.441	285.213	257.61	231.604	220.353	407.771	311.071	213.856
Weight		mg/L	mg/L	mg/L	mg/L	mg/L	mg/L	mg/L	mg/L	mg/L	mg/L	mg/L	mg/L	mg/L	mg/L	mg/L	mg/L	mg/L		g/L
Portions
1 g	1	2.43961677220731	0.00628468189357883	0.0284166379036711	0.0103245484777975	0.880027547134649	0.0178407442409523	0.0607007691340343	0.0114084914738613	62	65	2.24586209668945	0.0819772392204142	0.0227136946537432	0.0471169832253524	0.0147754821239047	0.00993089219714658	0.278342289014081		0.1510769224228
1,16 g	2	2.93247309886122	0.0464537680800847	0.0253543350373982	0.0103238120312185	0.867972002286077	0.0188338235432227	0.0759634315184203	0.0126277127747521	78.3	81	2.26199081805378	0.0832494249704135	0.0309597087094397	0.0344878307760949	0.0153023475851624	0.0207307399633262	0.342477099772281		0.169564101549295
		Ideal						Theoretical
		Chalcopyrite	CuFeS2	Cu	Fe	S		Sulfate content (in a 1 :10 dilution of a 0.04 L aquaregia digestion of 1 g mineral)
		Molar mass	183.511	63.546	55.845	32.06	g/mol	1.30782350921743	g/L
		Fraction		0.346278969653045	0.304314182801031	0.349406847545924
		Theoretical composition						Sum
		of aqua regia solution:		8.65697424132613	7.60785457002577	13.0782350921743	g/L	29.3430639035262	g/L
		(1g ore in 40 mL)	1:10 dilution	0.865697424132613	0.760785457002577	1.30782350921743	g/L
				0.295026254578882	0.259272671560093	0.445701073861025		1
Measured Values		Al	As	Ba	Be	Ca	Cd	Co	Cr	Cu	Fe	Mg	Mn	Ni	Pb	Sr	V	Zn		Sulfate
		g/L	g/L	g/L	g/L	g/L	g/L	g/L	g/L	g/L	g/L	g/L	g/L	g/L	g/L	g/L	g/L	g/L		g/L		Sum
Weight
Portions
1 g	1	0.243961677220731	0.000628468189357883	0.00284166379036711	0.00103245484777975	0.0880027547134649	0.00178407442409523	0.00607007691340343	0.00114084914738613	6.2	6.5	0.224586209668945	0.00819772392204142	0.00227136946537432	0.00471169832253524	0.00147754821239047	0.000993089219714658	0.0278342289014081		15.10769224228		28.423226129239
1,16 g	2	0.252799405074243	0.00400463517931765	0.00218571853770674	0.000889983795794698	0.0748251726108687	0.00162360547786403	0.00654857168262244	0.00108859592885794	6.75	6.98275862068966	0.194999208452912	0.00717667456641496	0.00266894040598618	0.00297308886000818	0.00131916789527262	0.00178713275545916	0.0295238879114035		14.6175949611461		28.9347673709705
	Mean Value	0.248380541147487	0.00231655168433776	0.00251369116403693	0.000961219321787224	0.0814139636621668	0.00170383995097963	0.00630932429801294	0.00111472253812204	6.475	6.74137931034483	0.209792709060929	0.00768719924422819	0.00247015493568025	0.00384239359127171	0.00139835805383155	0.00139011098758691	0.0286790584064058		14.8626436017131		28.6789967501048
	Stdev	0.00624921729549965	0.00238731057301872	0.00046382333624327	0.000100742246981411	0.00931795766438826	0.000113468680049944	0.000338346896077055	0.0000369486051601057	0.388908729652602	0.34136189436592	0.0209211691948315	0.000721990923289625	0.000281125108109361	0.00122938254078798	0.000111991796240507	0.000561473568682277	0.00119476934386073		0.346551110930855		0.361714280884943
	%	0.00866071234331375	0.0000807751995135361	0.0000876492014675424	0.0000335164904882425	0.00283880096544414	0.0000594107236674311	0.000219998082673164	0.0000388689516525003	0.225774982870569	0.235063289315384	0.00731520390650214	0.000268042822808999	0.0000861311487707892	0.000133979358648858	0.0000487589599460601	0.000048471395275772	0.0010000021498765		0.518241406113998		1
	Stdev	0.000217902228238748	0.0000832424716185375	0.0000161729275359528	3.51275352688351E-06	0.000324905286805551	3.95650799916944E-06	0.0000117977242727579	1.28835068681302E-06	0.0135607508533638	0.0119028534136109	0.000729494458161444	0.0000251749016738875	9.80247358577264E-06	0.0000428669995502368	3.90501094638528E-06	0.0000195778664635549	0.0000416600815667084		0.0120837947697591		0.0126125151460754
